# Supplementary material for: Azithromycin Augments Bacterial Uptake and Anti-Inflammatory Macrophage Polarization in Cystic Fibrosis
Source: Cells. 2024 Jan 16;13(2):166. doi: 10.3390/cells13020166 (PMC10813867; doi:10.3390/cells13020166)
Supplement: Supplementary file 1 [file cells-13-00166-s001.zip]

Archive with 1 entries (1 files):
- cells-2813010-supplementary.pdf
